# Supplementary material for: Data quality audit of the arthroplasty clinical outcomes registry NSW
Source: BMC Health Serv Res. 2014 Nov 20;14:512. doi: 10.1186/s12913-014-0512-6 (PMC4247213; doi:10.1186/s12913-014-0512-6)
Supplement: Additional file 1: — ACORN - Variables for hospitals A and B. Description: contains data on accuracy, kappa and incidence values of assessed variables. [file 12913_2014_512_MOESM1_ESM.xlsx]

## Sheet: Hospital A (1)
Variable	Matching Entries	Non-Matching Entries	Accuracy (%) (Lower CI – Upper CI)	Kappa (Lower CI – Upper CI)	Incidence (Original)	Incidence (Audit)
Gender	49	0	100 (100-100)	1.000 (1.000 - 1.000)	N/A	N/A
Insurance Status	44	2	96 (90-100)	0.477 (−0.062 - 1.000	N/A	N/A
Language	48	1	98 (94-100)	0.846 (0.593 - 1.000)	N/A	N/A
Comorbidities	46	3	94 (88-100)	0.693 (0.413 - 0.973)	44	43
CM Heart	43	6	88 (80-96)	0.724 (0.549 - 0.898)	14	18
CM Hypertension	41	8	84 (75-93)	0.657 (0.471 - 0.843)	29	31
CM Diabetes	47	2	96 (91-100)	0.851 (0.679 - 1.000)	7	9
CM GIT	42	7	86 (77-94)	0.659 (0.461 - 0.856)	13	16
CM Hyperlipidaemia	43	6	88 (80-96)	0.602 (0.366 - 0.837)	6	12
CM Respiratory	45	4	92 (85-99)	0.749 (0.550 - 0.949)	9	11
CM Renal	47	2	96 (91-100)	0.479 (−0.053 - 1.000)	2	2
CM Lower Back Problems	44	5	90 (82-97)	0.614 (0.36 - 0.869)	5	10
CM Liver	49	0	100 (100-100)	N/A	0	0
CM PNS	49	0	100 (100-100)	N/A	0	0
CM CNS	48	1	98 (94-100)	0.878 (0.675 - 1.000)	5	4
CM Lower Limb Arthritis	42	7	86 (77-94)	0.384 (0.072 - 0.696)	5	8
Previous THR	43	6	88 (80-96)	0.596 (0.351 - 0.842)	7	11
Previous TKR	44	5	90 (82-97)	0.676 (0.451 - 0.9)	8	11
Previous Hip Side a	24	3	89 (78-100)	0.537 (0.122 - 0.952)	N/A	N/A
Previous Hip Type a	24	3	89 (78-100)	0.521 (0.101 - 0.940)	N/A	N/A
Previous Knee Side a	25	2	93 (84-100)	0.814 (0.599 - 1.000)	N/A	N/A
Previous Knee Type a	26	1	94 (90-100)	0.903 (0.728 - 1.000)	N/A	N/A
Joint Replacement Side	49	0	100 (100-100)	1.000 (1.000 - 1.000)	N/A	N/A
Hip Replacement Type	49	0	100 (100-100)	1.000 (1.000 - 1.000)	N/A	N/A
Knee Replacement Type	43	6	88 (80-96)	0.806 (0.683 - 0.929)	N/A	N/A
Intraoperative Complications	48	1	98 (94-100)	N/A	0	1
Post-Operative Complications	36	13	73 (63-84)	0.176 (−0.011 - 0.363)	2	15
PC Delirium	48	1	98 (94-100)	N/A	0	1
PC Suspected Superficial Wound Infection	46	3	94 (88-100)	0.380 (−0.08 - 0.839)	1	4
PC Cellulitis	47	2	96 (91-100)	N/A	0	2
PC CVS	48	1	98 (94-100)	N/A	0	1
PC Deep Surgical Site Infection	49	0	100 (100-100)	N/A	0	0
PC Bladder Infection	49	0	100 (100-100)	N/A	0	0
PC Bladder Retention	48	1	98 (94-100)	N/A	0	1
PC Wound Dehiscence	47	2	96 (91-100)	N/A	0	2
PC Respiratory Infection	47	2	96 (91-100)	N/A	0	2
PC DVT	49	0	100 (100-100)	N/A	0	0
PC PE	49	0	100 (100-100)	1.000 (1.000 - 1.000)	1	1
PC Fat Emboli	49	0	100 (100-100)	N/A	0	0
PC Dislocation	49	0	100 (100-100)	N/A	0	0
PC Death	49	0	100 (100-100)	N/A	0	0
PC Other	40	9	92 (72-91)	−0.038 (−0.096 - 0.02)	1	8
Discharge Destination	48	1	98 (94-100)	0.957 (0.884 - 1.000)	N/A	N/A
Donor Blood	42	6	88 (80-96)	0.667 (0.455 - 0.878)	12	12
a Data only requested in Version 2 of the pro-forma
† Confidence intervals truncated to either a minimum of 0, or maximum of 100 for accuracy, and at a minimum of −1.000 and maximum of 1.000 for kappa values
†† Incidence reflects the number of patients with the particular comorbidity, complication or admission event.
††† N/A indicates a Kappa calculation was not possible since only one response level was given for either the original or audit datasets.

## Sheet: Hospital A (2)
Variable (+ error window)	Matching Entries	Non-Matching Entries	Accuracy (%) (Lower CI – Upper CI)	Intraclass Correlation Coefficient (Lower CI – Upper CI)
Age (± 1)	49	0	100 (100-100)	1.000 (1.000 - 1.000)
Height (± 0.03m)	47	1	98 (94-100)	0.993 (0.988 - 0.996)
Weight (± 5kg)	44	4	92 (85-99)	0.992 (0.986 - 0.996)
Length of Stay (± 1) b	36	2	95 (88-100)	0.969 (0.941 - 0.984)
Donor Blood Units (± 0)	41	8	84 (75-93)	0.584 (0.364 - 0.742)
b Length of stay data not formally requested in Version 1 of data pro-forma (for first 22 patients audited)
† Confidence intervals truncated to either a minimum of 0, or maximum of 100 for accuracy, and at a minimum of 0 and maximum of 1.000 for ICC values.

## Sheet: Hospital B (1)
Variable	Matching Entries	Non-Matching Entries	Accuracy (%) (Lower CI – Upper CI)	Kappa (Lower CI – Upper CI)	Incidence (Original)	Incidence (Audit)
Gender	50	0	100 (100-100)	1.000 (1.000 - 1.000)	N/A	N/A
Insurance Status	50	0	100 (100-100)	1.000 (1.000 - 1.000)	N/A	N/A
Language	47	3	94 (88-100)	0.806 (0.626 - 0.987)	N/A	N/A
Comorbidities	49	1	98 (95-100)	0.847 (0.592 - 1.000)	46	47
CM Heart	43	7	86 (77-95)	0.677 (0.49 - 0.863)	13	18
CM Hypertension	44	6	88 (80-96)	0.689 (0.490 - 0.888)	36	38
CM Diabetes	49	1	98 (95-100)	0.953 (0.875 - 1.000)	15	16
CM GIT	38	12	76 (65-87)	0.279 (0.032 - 0.525)	6	14
CM Hyperlipidaemia	35	15	70 (59-81)	0.378 (0.168 - 0.588)	14	23
CM Respiratory	41	9	82 (73-91)	0.554 (0.343 - 0.766)	10	17
CM Renal	49	1	98 (95-100)	0.847 (0.592 - 1.000)	3	4
CM Lower Back Problems	43	7	84 (77-95)	0.471 (0.204 - 0.738)	4	11
CM Liver	50	0	100 (100-100)	N/A	0	0
CM PNS	50	0	100 (100-100)	N/A	0	0
CM CNS	46	4	92 (85-99)	−0.042 (−0.077 - −0.006)	2	2
CM Lower Limb Arthritis	46	4	92 (85-99)	N/A	0	4
Previous THR	48	1	98 (94-100)	0.911 (0.763 - 1.000)	6	7
Previous TKR	48	1	98 (94-100)	0.898 (0.727 - 1.000)	5	6
Previous Hip Side	46	3	94 (88-100)	0.747 (0.544 - 0.949)	N/A	N/A
Previous Hip Type	47	1	98 (94-100)	0.897 (0.726 - 1.000)	N/A	N/A
Previous Knee Side	48	1	98 (94-100)	0.901 (0.737 - 1.000)	N/A	N/A
Previous Knee Type	47	2	96 (91-100)	0.800 (0.589 - 1.000)	N/A	N/A
Joint Replacement Side	50	0	100 (100-100)	1.000 (1.000 - 1.000)	N/A	N/A
Hip Replacement Type	50	0	100 (100-100)	1.000 (1.000 - 1.000)	N/A	N/A
Knee Replacement Type	45	5	90 (83-97)	0.814 (0.683 - 0.945)	N/A	N/A
Diagnosis	50	0	100 (100-100)	1.000 (1.000 - 1.000)	N/A	N/A
Intraoperative Complications	50	0	100 (100-100)	1.000 (1.000 - 1.000)	3	3
ICU/HDU Admission	50	0	100 (100-100)	1.000 (1.000 - 1.000)	2	2
Postoperative Complications	48	2	96 (91-100)	0.645 (0.250 - 1.000)	3	3
PC Delirium	50	0	100 (100-100)	N/A	0	0
PC Suspected Superficial Wound Infection	50	0	100 (100-100)	1.000 (1.000 - 1.000)	1	1
PC Cellulitis	50	0	100 (100-100)	N/A	0	0
PC CVS	50	0	100 (100-100)	N/A	0	0
PC Deep Surgical Site Infection	50	0	100 (100-100)	N/A	0	0
PC Bladder Infection	50	0	100 (100-100)	N/A	0	0
PC Bladder Retention	48	2	96 (91-100)	−0.020 (−0.045 - 0.004)	1	1
PC Wound Dehiscence	50	0	100 (100-100)	N/A	0	0
PC Respiratory Infection	50	0	100 (100-100)	N/A	0	0
PC DVT	50	0	100 (100-100)	N/A	0	0
PC PE	50	0	100 (100-100)	N/A	0	0
PC Fat Emboli	50	0	100 (100-100)	N/A	0	0
PC Dislocation	50	0	100 (100-100)	N/A	0	0
PC Death	50	0	100 (100-100)	N/A	0	0
PC Other	47	3	94 (88-100)	0.370 (−0.113 - 0.853)	2	3
Discharge Destination	48	1	98 (94-100)	0.932 (0.817 - 1.000)	N/A	N/A
Donor Blood	50	0	100 (100-100)	1.000 (1.000 - 1.000)	4	4
† Confidence intervals truncated to either a minimum of 0, or maximum of 100 for accuracy, and at a minimum of −1.000 and maximum of 1.000 for kappa values.
†† Incidence reflects the number of patients with the particular comorbidity, complication or admission event.
††† N/A indicates a Kappa calculation was not possible since only one response level was given for either the original or audit datasets.

## Sheet: Hospital B (2)
Variable (+ error window)	Matching Entries	Non-Matching Entries	Accuracy (%) (Lower CI – Upper CI)	Intraclass Correlation Coefficient (Lower CI – Upper CI)
Age (± 1)	50	0	100 (100-100)	1.000 (1.000 - 1.000)
Height (± 0.03m)	49	1	98 (95-100)	0.995 (0.992 - 0.997)
Weight (± 5kg)	50	0	100 (100-100)	0.999 (0.999 - 1.000)
Length of Stay (± 1)	46	4	92 (85-99)	0.911 (0.848 - 0.948)
Donor Blood Units (± 0)	49	1	98 (95-100)	0.971 (0.950 - 0.984)
† Confidence intervals truncated to either a minimum of 0, or maximum of 100 for accuracy, and at a minimum of 0 and maximum of 1.000 for ICC values.
